# Supplementary material for: ﻿Two new brown rot polypores from tropical China
Source: MycoKeys. 2021 Aug 19;82:173–97. doi: 10.3897/mycokeys.82.68299 (PMC8390457; doi:10.3897/mycokeys.82.68299)
Supplement: XML Treatment for Fomitopsis bambusae [file mycokeys.82.68299-treatment1.xml]

<!DOCTYPE tp:taxon-treatment
  PUBLIC "-//TaxonX//DTD Taxonomic Treatment Publishing DTD v0 20100105//EN" "tax-treatment-NSO.dtd">
<tp:taxon-treatment xmlns:tp="http://www.plazi.org/taxpub"><tp:treatment-meta><kwd-group><label>Taxon classification</label><kwd><named-content xmlns:xlink="http://www.w3.org/1999/xlink" content-type="kingdom">Fungi</named-content></kwd><kwd><named-content xmlns:xlink="http://www.w3.org/1999/xlink" content-type="order">Polyporales</named-content></kwd><kwd><named-content xmlns:xlink="http://www.w3.org/1999/xlink" content-type="family">Fomitopsidaceae</named-content></kwd></kwd-group><mixed-citation publication-type="journal"><person-group><name><surname>Zhou</surname><given-names>Meng</given-names></name><name><surname>Wang</surname><given-names>Chao-Ge</given-names></name><name><surname>Wu</surname><given-names>Ying-Da</given-names></name><name><surname>Liu</surname><given-names>Shun</given-names></name><name><surname>Yuan</surname><given-names>Yuan</given-names></name></person-group><article-title>﻿Two new brown rot polypores from tropical China</article-title><source>MycoKeys</source><day>19</day><month>8</month><year>2021</year><volume>82</volume><fpage>173</fpage><lpage>197</lpage><pub-id pub-id-type="doi">10.3897/mycokeys.82.68299</pub-id></mixed-citation></tp:treatment-meta><tp:nomenclature><label>﻿</label><tp:taxon-name>
              <object-id xmlns:xlink="http://www.w3.org/1999/xlink" content-type="arpha" xlink:type="simple">B08F1D81-E3C5-5DEE-AD3F-A6D9CEC9CCC7</object-id>
              <tp:taxon-name-part taxon-name-part-type="genus" reg="Fomitopsis">Fomitopsis</tp:taxon-name-part>
              <tp:taxon-name-part taxon-name-part-type="species" reg="bambusae">bambusae</tp:taxon-name-part>
              <object-id xmlns:xlink="http://www.w3.org/1999/xlink" content-type="mycobank" xlink:type="simple">MycoBank No: 839359</object-id>
            </tp:taxon-name><tp:taxon-authority>Y.C. Dai, Meng Zhou &amp; Yuan Yuan</tp:taxon-authority><tp:taxon-status xmlns:xlink="http://www.w3.org/1999/xlink" xlink:type="simple">sp. nov.</tp:taxon-status><xref ref-type="fig" rid="F3">Figs 3</xref><xref ref-type="fig" rid="F4">, 4</xref></tp:nomenclature><tp:treatment-sec sec-type="diagnosis" id="SECID0EYUCK"><title>Diagnosis.</title><p><italic><tp:taxon-name><tp:taxon-name-part taxon-name-part-type="genus" reg="Fomitopsis">Fomitopsis</tp:taxon-name-part><tp:taxon-name-part taxon-name-part-type="species" reg="bambusae">bambusae</tp:taxon-name-part></tp:taxon-name></italic> is characterised by resupinate to effused-reflexed or pileate, soft corky basidiocarps with bluish-grey pores, small pores measuring 6–9 per mm, cylindrical to oblong ellipsoid basidiospores measuring 4.2–6.1 × 2–2.3 μm and growing on dead bamboo.</p></tp:treatment-sec><tp:treatment-sec sec-type="material" id="SECID0ELVCK"><title>Type.</title><p>China. Hainan, Haikou, Jinniuling Park, on dead bamboo, 18.XI.2020, Yu-Cheng Dai leg., <italic>Dai 22116</italic> (holotype BJFC036008).</p></tp:treatment-sec><tp:treatment-sec sec-type="etymology" id="SECID0ETVCK"><title>Etymology.</title><p><italic><tp:taxon-name><tp:taxon-name-part taxon-name-part-type="genus" reg="Bambusae">Bambusae</tp:taxon-name-part></tp:taxon-name></italic> (Lat.): refers to the species growing on bamboo.</p></tp:treatment-sec><tp:treatment-sec sec-type="Fruiting body" id="SECID0ECWCK"><title>Fruiting body.</title><p>Basidiocarps annual, resupinate to effused-reflexed or pileate, separable from the substrate, without odour or taste and soft corky when fresh, corky and light in weight when dry. Pilei semicircular, projecting up to 1 cm, 1.5 cm wide and 5 mm thick at base; resupinate part up to 14 cm long, 6 cm wide and 2 mm thick at centre. Pileal surface bluish-grey when fresh, pale mouse-grey to greyish-sepia when dry, glabrous to slightly velutinate, rough, azonate; margin acute, incurved when dry. Pore surface bluish-grey to pale mouse-grey when fresh, becoming mouse-grey to dark grey when dry; sterile margin up to 1 mm wide; pores round to angular, 6–9 per mm; dissepiments thin, entire. Context white to cream, corky, up to 3.5 mm thick. Tubes paler than pore surface, corky, up to 1.5 mm long.</p></tp:treatment-sec><tp:treatment-sec sec-type="Hyphal structure" id="SECID0EHWCK"><title>Hyphal structure.</title><p>Hyphal system dimitic; generative hyphae bearing clamp connections; skeletal hyphae IKI–, CB–; tissue unchanged in KOH.</p></tp:treatment-sec><tp:treatment-sec sec-type="Context" id="SECID0EMWCK"><title>Context.</title><p>Generative hyphae hyaline, thin- to slightly thick-walled, occasionally branched, 1.5–3 μm in diam.; skeletal hyphae dominant, hyaline, thick-walled with a narrow lumen to subsolid, occasionally branched, interwoven, 2–4.5 μm in diam.</p></tp:treatment-sec><tp:treatment-sec sec-type="Tubes" id="SECID0ERWCK"><title>Tubes.</title><p>Generative hyphae hyaline, thin- to slightly thick-walled, rarely branched, 1.5–2.5 μm in diam.; skeletal hyphae dominant, hyaline, thick-walled with a narrow lumen to subsolid, occasionally branched, flexuous, interwoven, 2–3 μm in diam. Cystidia absent; fusoid cystidioles present, hyaline, thin-walled, 11–18 × 2.5–4 μm. Basidia short clavate to barrel-shaped, bearing four sterigmata and a basal clamp connection, 13–19 × 4.5–5.5 μm; basidioles dominant, in shape similar to basidia, but smaller.</p></tp:treatment-sec><tp:treatment-sec sec-type="Spores" id="SECID0EWWCK"><title>Spores.</title><p>Basidiospores cylindrical to oblong ellipsoid, hyaline, thin-walled, smooth, IKI–, CB–, (4–)4.2–6.1(–6.5) × (1.9–)2–2.3(–2.6) µm, L = 4.917 µm, W = 2.109 µm, Q = 2.26–2.41 (n = 90/3).</p></tp:treatment-sec><tp:treatment-sec sec-type="Type of rot" id="SECID0E2WCK"><title>Type of rot.</title><p>Brown rot.</p></tp:treatment-sec><tp:treatment-sec sec-type="Additional specimens (paratypes) examined" id="SECID0EAXCK"><title>Additional specimens (paratypes) examined.</title><p>China. Hainan, Haikou, Jinniuling Park, on dead bamboo, 7.XI.2020, Yu-Cheng Dai leg., <italic>Dai 21942</italic> (BJFC035841), 18.XI.2020, <italic>Dai 22104</italic> (BJFC035996), <italic>Dai 22110</italic> (BJFC036002) and <italic>Dai 22114</italic> (BJFC036006).</p><fig id="F3" position="float" orientation="portrait"><object-id xmlns:xlink="http://www.w3.org/1999/xlink" content-type="doi" xlink:type="simple">10.3897/mycokeys.82.68299.figure3</object-id><object-id xmlns:xlink="http://www.w3.org/1999/xlink" content-type="arpha" xlink:type="simple">8A4A30D5-55D4-58D6-B611-B0D47B4FE021</object-id><label>Figure 3.</label><caption><p>Basidiocarps of <italic><tp:taxon-name><tp:taxon-name-part taxon-name-part-type="genus" reg="Fomitopsis">Fomitopsis</tp:taxon-name-part><tp:taxon-name-part taxon-name-part-type="species" reg="bambusae">bambusae</tp:taxon-name-part></tp:taxon-name></italic> (holotype Dai 22116). Scale bar: 1.0 cm.</p></caption><graphic xmlns:xlink="http://www.w3.org/1999/xlink" xlink:href="mycokeys-82-173-g003.jpg" position="float" orientation="portrait" xlink:type="simple" id="oo_579325.jpg"><uri content-type="original_file" xlink:type="simple">https://binary.pensoft.net/fig/579325</uri></graphic></fig><fig id="F4" position="float" orientation="portrait"><object-id xmlns:xlink="http://www.w3.org/1999/xlink" content-type="doi" xlink:type="simple">10.3897/mycokeys.82.68299.figure4</object-id><object-id xmlns:xlink="http://www.w3.org/1999/xlink" content-type="arpha" xlink:type="simple">43AA399D-E923-50DB-8FFF-AFC2E32D5AA2</object-id><label>Figure 4.</label><caption><p>Microscopic structures of <italic><tp:taxon-name><tp:taxon-name-part taxon-name-part-type="genus" reg="Fomitopsis">Fomitopsis</tp:taxon-name-part><tp:taxon-name-part taxon-name-part-type="species" reg="bambusae">bambusae</tp:taxon-name-part></tp:taxon-name></italic> (drawn from the holotype) <bold>a</bold> basidiospores <bold>b</bold> basidia <bold>c</bold> basidioles <bold>d</bold> cystidioles <bold>e</bold> hyphae from context <bold>f</bold> hyphae from trama.</p></caption><graphic xmlns:xlink="http://www.w3.org/1999/xlink" xlink:href="mycokeys-82-173-g004.jpg" position="float" orientation="portrait" xlink:type="simple" id="oo_579326.jpg"><uri content-type="original_file" xlink:type="simple">https://binary.pensoft.net/fig/579326</uri></graphic></fig><table-wrap id="T4" position="float" orientation="portrait"><label>Table 4.</label><caption><p>A comparison of species in the <italic><tp:taxon-name><tp:taxon-name-part taxon-name-part-type="genus" reg="Oligoporus">Oligoporus</tp:taxon-name-part></tp:taxon-name></italic>.</p></caption><table id="TID0ESMCK" rules="all"><tbody><tr><th rowspan="1" colspan="1">Species</th><th rowspan="1" colspan="1">Basidiocarps</th><th rowspan="1" colspan="1">Pore (per mm)</th><th rowspan="1" colspan="1">Pore surface</th><th rowspan="1" colspan="1">Cystidia</th><th rowspan="1" colspan="1">Cystidioles</th><th rowspan="1" colspan="1">Basidiospores size (μm)</th><th rowspan="1" colspan="1">Basidiospores shape</th><th rowspan="1" colspan="1">Reference</th></tr><tr><td rowspan="1" colspan="1">
                      <bold><italic><tp:taxon-name>
                            <tp:taxon-name-part taxon-name-part-type="genus" reg="Oligoporus">Oligoporus</tp:taxon-name-part>
                            <tp:taxon-name-part taxon-name-part-type="species" reg="podocarpi">podocarpi</tp:taxon-name-part>
                          </tp:taxon-name></italic></bold>
                    </td><td rowspan="1" colspan="1">
                      <bold>Resupinate</bold>
                    </td><td rowspan="1" colspan="1">
                      <bold>Round to angular, 5–6</bold>
                    </td><td rowspan="1" colspan="1">
                      <bold>White to pale cream</bold>
                    </td><td rowspan="1" colspan="1">
                      <bold>Thick-walled with apically encrusted</bold>
                    </td><td rowspan="1" colspan="1">
                      <bold>Absent</bold>
                    </td><td rowspan="1" colspan="1">
                      <bold>3.8–4.2 × 2–2.5</bold>
                    </td><td rowspan="1" colspan="1">
                      <bold>Allantoid to oblong ellipsoid</bold>
                    </td><td rowspan="1" colspan="1">
                      <bold>Present study</bold>
                    </td></tr><tr><td rowspan="1" colspan="1">
                      <italic><tp:taxon-name>
                          <tp:taxon-name-part taxon-name-part-type="genus" reg="Oligoporus">O.</tp:taxon-name-part>
                          <tp:taxon-name-part taxon-name-part-type="species" reg="rennyi">rennyi</tp:taxon-name-part>
                        </tp:taxon-name></italic>
                    </td><td rowspan="1" colspan="1">Resupinate</td><td rowspan="1" colspan="1">Angular, 2–4</td><td rowspan="1" colspan="1">White or cream, then pale brown</td><td rowspan="1" colspan="1">Absent</td><td rowspan="1" colspan="1">Absent</td><td rowspan="1" colspan="1">4.8–6 × 2.5–3.5</td><td rowspan="1" colspan="1">Oblong ellipsoid</td><td rowspan="1" colspan="1"><xref ref-type="bibr" rid="B50">Ryvarden and Melo (2014)</xref>; <xref ref-type="bibr" rid="B51">Shen et al. (2019)</xref></td></tr><tr><td rowspan="1" colspan="1">
                      <italic><tp:taxon-name>
                          <tp:taxon-name-part taxon-name-part-type="genus" reg="Oligoporus">O.</tp:taxon-name-part>
                          <tp:taxon-name-part taxon-name-part-type="species" reg="sericeomollis">sericeomollis</tp:taxon-name-part>
                        </tp:taxon-name></italic>
                    </td><td rowspan="1" colspan="1">Resupinate</td><td rowspan="1" colspan="1">Round and angular, 4–6</td><td rowspan="1" colspan="1">White or discoloured yellowish or tan</td><td rowspan="1" colspan="1">Thick-walled with apically encrusted</td><td rowspan="1" colspan="1">Present, thin-walled</td><td rowspan="1" colspan="1">4–5 × 2–2.5</td><td rowspan="1" colspan="1">Oblong cylindrical to ellipsoid</td><td rowspan="1" colspan="1"><xref ref-type="bibr" rid="B50">Ryvarden and Melo (2014)</xref>; <xref ref-type="bibr" rid="B51">Shen et al. (2019)</xref></td></tr></tbody></table></table-wrap></tp:treatment-sec><ref-list><ref id="B50"><mixed-citation xmlns:xlink="http://www.w3.org/1999/xlink" xlink:type="simple"><person-group><name name-style="western"><surname>Ryvarden</surname><given-names>L</given-names></name><name name-style="western"><surname>Melo</surname><given-names>I</given-names></name></person-group> (<year>2014</year>) <article-title>Poroid fungi of Europe.</article-title><source>Synopsis Fungorum</source><volume>31</volume>: <fpage>1</fpage>–<lpage>455</lpage>.</mixed-citation></ref><ref id="B51"><mixed-citation xmlns:xlink="http://www.w3.org/1999/xlink" xlink:type="simple"><person-group><name name-style="western"><surname>Shen</surname><given-names>LL</given-names></name><name name-style="western"><surname>Wang</surname><given-names>M</given-names></name><name name-style="western"><surname>Zhou</surname><given-names>JL</given-names></name><name name-style="western"><surname>Xing</surname><given-names>JH</given-names></name><name name-style="western"><surname>Cui</surname><given-names>BK</given-names></name><name name-style="western"><surname>Dai</surname><given-names>YC</given-names></name></person-group> (<year>2019</year>) <article-title>Taxonomy and phylogeny of <italic><tp:taxon-name><tp:taxon-name-part taxon-name-part-type="genus">Postia</tp:taxon-name-part></tp:taxon-name></italic>. Multi-gene phylogeny and taxonomy of the brown-rot fungi: <italic><tp:taxon-name><tp:taxon-name-part taxon-name-part-type="genus">Postia</tp:taxon-name-part></tp:taxon-name></italic> (<tp:taxon-name><tp:taxon-name-part taxon-name-part-type="order">Polyporales</tp:taxon-name-part></tp:taxon-name>, <tp:taxon-name><tp:taxon-name-part taxon-name-part-type="phylum">Basidiomycota</tp:taxon-name-part></tp:taxon-name>) and related genera.</article-title><source>Persoonia</source><volume>42</volume>: <fpage>101</fpage>–<lpage>126</lpage>. <ext-link xlink:type="simple" ext-link-type="doi" xlink:href="10.3767/persoonia.2019.42.05">https://doi.org/10.3767/persoonia.2019.42.05</ext-link></mixed-citation></ref></ref-list></tp:taxon-treatment>
