# Supplementary material for: ﻿Two new brown rot polypores from tropical China
Source: MycoKeys. 2021 Aug 19;82:173–97. doi: 10.3897/mycokeys.82.68299 (PMC8390457; doi:10.3897/mycokeys.82.68299)
Supplement: XML Treatment for Oligoporus podocarpi [file mycokeys.82.68299-treatment2.xml]

<!DOCTYPE tp:taxon-treatment
  PUBLIC "-//TaxonX//DTD Taxonomic Treatment Publishing DTD v0 20100105//EN" "tax-treatment-NSO.dtd">
<tp:taxon-treatment xmlns:tp="http://www.plazi.org/taxpub"><tp:treatment-meta><kwd-group><label>Taxon classification</label><kwd><named-content xmlns:xlink="http://www.w3.org/1999/xlink" content-type="kingdom">Fungi</named-content></kwd><kwd><named-content xmlns:xlink="http://www.w3.org/1999/xlink" content-type="order">Polyporales</named-content></kwd><kwd><named-content xmlns:xlink="http://www.w3.org/1999/xlink" content-type="family">Polyporaceae</named-content></kwd></kwd-group><mixed-citation publication-type="journal"><person-group><name><surname>Zhou</surname><given-names>Meng</given-names></name><name><surname>Wang</surname><given-names>Chao-Ge</given-names></name><name><surname>Wu</surname><given-names>Ying-Da</given-names></name><name><surname>Liu</surname><given-names>Shun</given-names></name><name><surname>Yuan</surname><given-names>Yuan</given-names></name></person-group><article-title>﻿Two new brown rot polypores from tropical China</article-title><source>MycoKeys</source><day>19</day><month>8</month><year>2021</year><volume>82</volume><fpage>173</fpage><lpage>197</lpage><pub-id pub-id-type="doi">10.3897/mycokeys.82.68299</pub-id></mixed-citation></tp:treatment-meta><tp:nomenclature><label>﻿</label><tp:taxon-name>
              <object-id xmlns:xlink="http://www.w3.org/1999/xlink" content-type="arpha" xlink:type="simple">5209892F-1DF4-541D-98F8-F789BE9F9D3E</object-id>
              <tp:taxon-name-part taxon-name-part-type="genus" reg="Oligoporus">Oligoporus</tp:taxon-name-part>
              <tp:taxon-name-part taxon-name-part-type="species" reg="podocarpi">podocarpi</tp:taxon-name-part>
              <object-id xmlns:xlink="http://www.w3.org/1999/xlink" content-type="mycobank" xlink:type="simple">MycoBank No: 839360</object-id>
            </tp:taxon-name><tp:taxon-authority>Y.C. Dai, Chao G. Wang &amp; Yuan Yuan</tp:taxon-authority><tp:taxon-status xmlns:xlink="http://www.w3.org/1999/xlink" xlink:type="simple">sp. nov.</tp:taxon-status><xref ref-type="fig" rid="F5">Figs 5</xref><xref ref-type="fig" rid="F6">, 6</xref></tp:nomenclature><tp:treatment-sec sec-type="diagnosis" id="SECID0EVBDK"><title>Diagnosis.</title><p><italic><tp:taxon-name><tp:taxon-name-part taxon-name-part-type="genus" reg="Oligoporus">Oligoporus</tp:taxon-name-part><tp:taxon-name-part taxon-name-part-type="species" reg="podocarpi">podocarpi</tp:taxon-name-part></tp:taxon-name></italic> is characterised by soft fresh basidiocarps, becoming rigid upon drying, a monomitic hyphal system with hyaline clamped generative hyphae, the presence of apically encrusted cystidia, broadly ellipsoid to reniform, dextrinoid, cyanophilous basidiospores measuring 3.8–4.2 × 2–2.3 μm, and growing on rotten wood of <italic><tp:taxon-name><tp:taxon-name-part taxon-name-part-type="genus" reg="Podocarpus">Podocarpus</tp:taxon-name-part></tp:taxon-name></italic>.</p></tp:treatment-sec><tp:treatment-sec sec-type="material" id="SECID0EPCDK"><title>Type.</title><p>China. Hainan, Changjiang, Hainan Tropical Rainforest National Park, Bawangling, rotten wood of <italic><tp:taxon-name><tp:taxon-name-part taxon-name-part-type="genus" reg="Podocarpus">Podocarpus</tp:taxon-name-part><tp:taxon-name-part taxon-name-part-type="species" reg="imbricatus">imbricatus</tp:taxon-name-part></tp:taxon-name></italic>, 10.XI.2020, Yu-Cheng Dai leg., <italic>Dai 22042</italic> (holotype BJFC035938).</p></tp:treatment-sec><tp:treatment-sec sec-type="etymology" id="SECID0ECDDK"><title>Etymology.</title><p><italic><tp:taxon-name><tp:taxon-name-part taxon-name-part-type="genus" reg="Podocarpi">Podocarpi</tp:taxon-name-part></tp:taxon-name></italic> (Lat.): referring to the species growing on wood of <italic><tp:taxon-name><tp:taxon-name-part taxon-name-part-type="genus" reg="Podocarpus">Podocarpus</tp:taxon-name-part><tp:taxon-name-part taxon-name-part-type="species" reg="imbricatus">imbricatus</tp:taxon-name-part></tp:taxon-name></italic>.</p></tp:treatment-sec><tp:treatment-sec sec-type="Fruiting body" id="SECID0E3DDK"><title>Fruiting body.</title><p>Basidiocarps annual, resupinate, adnate, soft corky, with mushroom odour when fresh, becoming rigid when dry, mild taste, up to 3 cm long, 2 cm wide and 2.3 mm thick at the centre. Pore surface snow white when fresh, becoming cream to buff upon drying, somewhat glancing; sterile margin indistinct, thinning out, up to 0.3 mm wide; pores round to angular, 5–6 per mm; dissepiments thin, entire. Subiculum white, fibrous to soft corky when dry, up to 0.3 mm thick. Tubes concolorous with the pore surface, hard corky to brittle when dry, up to 2 mm long.</p></tp:treatment-sec><tp:treatment-sec sec-type="Hyphal structure" id="SECID0EBEDK"><title>Hyphal structure.</title><p>Hyphal system monomitic; generative hyphae with clamp connections, smooth, hyaline, IKI–, CB–; tissues unchanged in KOH.</p></tp:treatment-sec><tp:treatment-sec sec-type="Subiculum" id="SECID0EGEDK"><title>Subiculum.</title><p>Generative hyphae thick-walled with a wide lumen, occasionally branched, flexuous, interwoven, 2.5–3.8 μm in diam.</p></tp:treatment-sec><tp:treatment-sec sec-type="Tubes" id="SECID0ELEDK"><title>Tubes.</title><p>Generative hyphae thin- to thick-walled, occasionally branched, subparallel along the tubes to loosely interwoven, 2–3.1 μm in diam. Cystidia present, ventricose, very thick-walled, some apically encrusted. Basidia short clavate, sometimes with an intermediate constriction, with four sterigmata and a basal clamp connection, 12.5–16 × 4–5 μm; basidioles in shape similar to basidia, but smaller.</p></tp:treatment-sec><tp:treatment-sec sec-type="Spores" id="SECID0EQEDK"><title>Spores.</title><p>Basidiospores broadly ellipsoid to reniform, hyaline, thin- to slightly thick-walled, smooth, often with one guttule, dextrinoid, CB+, (3.5–)3.8–4.2(–4.5) × 2–2.3(–2.5) µm, L = 3.98 μm, W = 2.14 μm, Q = 1.82–1.90 (n = 90/3).</p></tp:treatment-sec><tp:treatment-sec sec-type="Type of rot" id="SECID0EVEDK"><title>Type of rot.</title><p>Brown rot.</p></tp:treatment-sec><tp:treatment-sec sec-type="Additional specimens (paratypes) examined" id="SECID0E1EDK"><title>Additional specimens (paratypes) examined.</title><p>China. Hainan, Changjiang, Hainan Tropical Rainforest National Park, Bawangling; rotten wood of <italic><tp:taxon-name><tp:taxon-name-part taxon-name-part-type="genus" reg="Podocarpus">Podocarpus</tp:taxon-name-part><tp:taxon-name-part taxon-name-part-type="species" reg="imbricatus">imbricatus</tp:taxon-name-part></tp:taxon-name></italic>, 10.XI.2020, Yu-Cheng Dai leg., <italic>Dai 22043</italic> (BJFC035939) and <italic>Dai 22044</italic> (BJFC035940).</p><fig id="F5" position="float" orientation="portrait"><object-id xmlns:xlink="http://www.w3.org/1999/xlink" content-type="doi" xlink:type="simple">10.3897/mycokeys.82.68299.figure5</object-id><object-id xmlns:xlink="http://www.w3.org/1999/xlink" content-type="arpha" xlink:type="simple">3BBBA3D5-0B2C-5052-B596-F3AA00094B1F</object-id><label>Figure 5.</label><caption><p>Basidiocarps of <italic><tp:taxon-name><tp:taxon-name-part taxon-name-part-type="genus" reg="Oligoporus">Oligoporus</tp:taxon-name-part><tp:taxon-name-part taxon-name-part-type="species" reg="podocarpi">podocarpi</tp:taxon-name-part></tp:taxon-name></italic> (holotype Dai 22042). Scale bar: 1.0 cm.</p></caption><graphic xmlns:xlink="http://www.w3.org/1999/xlink" xlink:href="mycokeys-82-173-g005.jpg" position="float" orientation="portrait" xlink:type="simple" id="oo_579327.jpg"><uri content-type="original_file" xlink:type="simple">https://binary.pensoft.net/fig/579327</uri></graphic></fig><fig id="F6" position="float" orientation="portrait"><object-id xmlns:xlink="http://www.w3.org/1999/xlink" content-type="doi" xlink:type="simple">10.3897/mycokeys.82.68299.figure6</object-id><object-id xmlns:xlink="http://www.w3.org/1999/xlink" content-type="arpha" xlink:type="simple">E681FE8F-7DA8-5C56-AEC9-598D6EB76ACF</object-id><label>Figure 6.</label><caption><p>Microscopic structures of <italic><tp:taxon-name><tp:taxon-name-part taxon-name-part-type="genus" reg="Oligoporus">Oligoporus</tp:taxon-name-part><tp:taxon-name-part taxon-name-part-type="species" reg="podocarpi">podocarpi</tp:taxon-name-part></tp:taxon-name></italic> (drawn from the holotype) <bold>a</bold> basidiospores <bold>b</bold> Basidia and basidioles <bold>c</bold> cystidia <bold>d</bold> hyphae from subiculum <bold>e</bold> hyphae from trama.</p></caption><graphic xmlns:xlink="http://www.w3.org/1999/xlink" xlink:href="mycokeys-82-173-g006.jpg" position="float" orientation="portrait" xlink:type="simple" id="oo_579328.jpg"><uri content-type="original_file" xlink:type="simple">https://binary.pensoft.net/fig/579328</uri></graphic></fig></tp:treatment-sec></tp:taxon-treatment>
